# Supplementary material for: Effect of Encapsulation Material on Lipid Bioaccessibility and Oxidation during In Vitro Digestion of Black Seed Oil
Source: Antioxidants (Basel). 2023 Jan 13;12(1):191. doi: 10.3390/antiox12010191 (PMC9854819; doi:10.3390/antiox12010191)
Supplement: Supplementary file 1 [file antioxidants-12-00191-s001.zip]

Archive with 1 entries (1 files):
- antioxidants-2147152-supplementary.pdf
